# Supplementary material for: Strain imaging in abdominal aortic aneurysms using bistatic dual-aperture ultrasound
Source: Sci Rep. 2025 Nov 13;15:39892. doi: 10.1038/s41598-025-23710-8 (PMC12615740; doi:10.1038/s41598-025-23710-8)
Supplement: Supplementary file 3 — Supplementary Material 3 [file 41598_2025_23710_MOESM3_ESM.txt]

DESCRIPTION

Supplementary animated GIFs that correspond to Fig. 7, to aid in the visualization of the circumferential strain in the vessel wall and intraluminal thrombus during the cardiac cycle.

1) "Patient15_BSUS_CircStrain.gif"

Left panel: Bistatic dual-aperture acquisition of the abdominal aortic aneurysm in patient 15. The image is displayed with a dynamic range of 50 dB. 
Right panel: Measured circumferential strain using bistatic dual-aperture imaging in the aneurysm wall and intraluminal thrombus in patient 15.

2) "Patient33_BSUS_CircStrain.gif"

Left panel: Bistatic dual-aperture acquisition of the abdominal aortic aneurysm in patient 33. The image is displayed with a dynamic range of 50 dB. 
Right panel: Measured circumferential strain using bistatic dual-aperture imaging in the aneurysm wall and intraluminal thrombus in patient 33.

* Video frame rate is 4x slower than the acquisition frame rate.

SIZE: 95 MB

PLAYER INFORMATION: Windows 10 Photos; Internet Explorer; Windows Media Player

PACKING LIST: GIF File (2x)

CONTACT INFORMATION
Dr. ir. Vera van Hal
Eindhoven University of Technology
Eindhoven, The Netherlands
E-mail: v.h.j.v.hal@tue.nl

Prof. dr. ir. Richard Lopata
Eindhoven University of Technology
Eindhoven, The Netherlands
Email: r.lopata@tue.nl
